# Supplementary material for: Effects of CaCl2 Treatment Alleviates Chilling Injury of Loquat Fruit (Eribotrya japonica) by Modulating ROS Homeostasis
Source: Foods. 2021 Jul 19;10(7):1662. doi: 10.3390/foods10071662 (PMC8304281; doi:10.3390/foods10071662)
Supplement: Supplementary file 1 [file foods-10-01662-s001.zip]

Archive with 1 entries (1 files):
- foods-1276301-SI.pdf
